# Supplementary material for: The E3 ubiquitin ligase and RNA-binding protein ZNF598 orchestrates ribosome quality control of premature polyadenylated mRNAs
Source: Nat Commun. 2017 Jul 7;8:16056. doi: 10.1038/ncomms16056 (PMC5504347; doi:10.1038/ncomms16056)
Supplement: Supplementary Data 1 [file ncomms16056-s2.xlsx]

## Sheet: Summary
Supplementary Data 1: Mapping statistic and sequence read report resolved by RNA category of ZNF598 PAR-CLIP datasets. The number of extracted reads mapping perfectly (d0), with one mismatch (d1), or 2 mismatches (d2) to the human transcriptome were resolved by read length. Related to Figure 2a.
	Counts rep1	Ratios rep1	Counts rep2	Ratios rep2
total reads	100411515	1	101816902	1
non-annotated	20113948	0.200315	20960744	0.205867
annotated	80297567	0.799685	80856158	0.794133
d0	30780134	0.383326	39562648	0.489297
d1	38870576	0.484082	31800188	0.393293
d2	10646857	0.132593	9493322	0.11741
adapter	22277	0.000277431	699764	0.00865443
marker	20964	0.000261079	1426325	0.0176403
calibrators	348659	0.00434209	789830	0.00976833
plasmid	1910288	0.0237901	759744	0.00939624
rRNA	4988619	0.0621267	12293399	0.15204
mt rRNA	4397	5.47588e-05	5869	7.25857e-05
tRNA	25605373	0.318881	21327963	0.263777
mt tRNA	12150	0.000151312	11816	0.000146136
snRNA	76444	0.000952009	103310	0.0012777
snoRNA	34799	0.000433376	53335	0.000659628
mt mRNA	7228	9.00152e-05	12145	0.000150205
scRNA	873069	0.0108729	1799812	0.0222594
scaRNA	90542	0.00112758	158325	0.00195811
miRNA	58113	0.000723721	80609	0.000996943
mirtron	2267	2.82325e-05	4338	5.36508e-05
mRNA	22304691	0.277775	17564321	0.217229
circRNA	124	1.54426e-06	30	3.71029e-07
mRNA prec.	8510111	0.105982	8861683	0.109598
lincRNA	14468	0.00018018	8105	0.00010024
other ncRNA	1	1.24537e-08	4	4.94706e-08
rRNA prec.	40635	0.000506055	57403	0.00070994
tRNA prec.	261255	0.00325359	2214812	0.027392
snRNA prec.	473	5.89059e-06	498	6.15909e-06
snoRNA prec.	1104	1.37489e-05	1082	1.33818e-05
scRNA prec.	1211	1.50814e-05	6213	7.68402e-05
scaRNA prec.	6	7.47221e-08	19	2.34985e-07
lincRNA prec.	609144	0.00758608	527516	0.00652413
other ncRNA prec.	0	0	0	0
piRNA	15908	0.000198113	25224	0.000311961
doubtful miRNA	1649	2.05361e-05	1271	1.57193e-05
doubtful snoRNA	5	6.22684e-08	13	1.60779e-07
concatamers	9866488	0.122874	6980628	0.0863339
genome	4583976	0.0570874	5032696	0.0622426
mt genome	31129	0.000387671	48056	0.000594339

## Sheet: replicate1
total count
read length	total reads	non-annotated	annotated	d0	d1	d2	adapter	marker	calibrators	plasmid	rRNA	mt rRNA	tRNA	mt tRNA	snRNA	snoRNA	mt mRNA	scRNA	scaRNA	miRNA	mirtron	mRNA	circRNA	mRNA prec.	lincRNA	other ncRNA	rRNA prec.	tRNA prec.	snRNA prec.	snoRNA prec.	scRNA prec.	scaRNA prec.	lincRNA prec.	other ncRNA prec.	piRNA	doubtful miRNA	doubtful snoRNA	concatamers	genome	mt genome
5	218978	0	218978	218978	0	0	101	599	214429	3848	0	0	0	0	0	0	0	0	0	0	0	0	0	0	0	0	0	0	0	0	0	0	0	0	0	0	0	0	0	1
6	143381	0	143381	143381	0	0	91	1169	125989	15967	163	0	2	0	0	0	0	0	0	0	0	0	0	0	0	0	0	0	0	0	0	0	0	0	0	0	0	0	0	0
7	224649	0	224649	224649	0	0	43	1802	5616	209291	4826	412	1605	78	391	374	153	2	2	44	0	10	0	0	0	0	0	0	0	0	0	0	0	0	0	0	0	0	0	0
8	120763	0	120763	120763	0	0	9	36	1681	12542	7114	1062	4087	1150	1100	3236	1093	170	81834	1870	16	3754	0	0	0	0	0	0	0	0	0	0	0	0	0	0	0	0	0	9
9	92045	0	92045	92045	0	0	10	49	361	4170	5170	706	3826	289	1099	4602	1715	498	2623	5903	296	60698	0	0	0	0	0	0	0	0	0	0	0	0	0	0	0	0	0	30
10	107029	0	107029	107029	0	0	5	63	73	2141	4414	239	3022	134	682	2705	1019	612	1813	5216	442	83600	0	0	0	0	0	0	0	0	0	0	0	0	0	0	0	0	0	849
11	230120	0	230120	230120	0	0	0	7	11	1333	5261	104	7738	147	530	1737	687	947	2011	3629	501	204854	0	561	0	0	0	0	0	0	0	0	0	0	0	0	0	25	5	32
12	558094	0	558094	556183	1911	0	1	14	13	860	10451	41	22160	113	380	952	377	1909	347	2065	243	485810	0	29608	0	0	0	0	0	0	0	0	142	0	0	8	0	931	1556	113
13	978870	0	978870	941747	37121	2	23	56	7	1511	14445	30	58033	69	395	455	138	3817	229	1319	133	745531	0	132946	16	0	13	9	0	7	0	0	1644	0	56	15	0	1580	16302	91
14	1566192	0	1566192	1454265	111794	133	78	86	23	1093	33875	22	63679	60	593	545	140	15111	169	1051	91	705215	0	467151	35	0	46	66	0	0	2	0	49973	0	176	3	0	119481	107350	78
15	2578574	0	2578574	1840712	733114	4748	289	159	53	3840	117583	86	216355	84	3031	452	341	8546	202	1262	52	914170	14	813757	139	0	221	378	7	24	62	0	33845	0	758	41	0	206065	256497	261
16	3690498	0	3690498	2048560	1607333	34605	6843	55	219	8912	138706	223	415398	156	4505	575	282	23587	249	2292	93	1321636	85	905046	226	1	366	751	24	8	278	0	63806	0	1092	65	0	384052	410481	486
17	4838354	562	4837792	1888962	2749995	198835	1164	146	3	19025	214214	449	373392	438	10081	1556	371	48786	280	1351	109	2036435	3	942626	751	0	710	1114	25	53	137	0	77950	0	2056	83	1	615376	488140	967
18	8397496	7110	8390386	3935232	3776745	678409	840	1082	12	26300	370623	316	623670	328	5445	1365	351	31300	181	1131	45	2516699	5	1129395	1135	0	1324	2426	16	133	78	0	71638	0	1441	113	0	3058959	542093	1942
19	9537387	52800	9484587	2578124	5688784	1217679	1040	12046	9	40551	354572	188	1545113	559	6680	2278	174	65936	75	1710	35	2408172	10	1100018	1248	0	2554	4603	18	71	37	0	69981	0	1717	122	0	3332648	530066	2356
20	8138804	301043	7837761	2424157	3810031	1603573	1764	1218	0	134256	423558	64	2202173	1008	5874	1399	96	92199	90	3360	50	2102132	0	1026405	1488	0	1749	5116	20	103	131	1	69693	0	1690	745	0	1100547	658168	2664
21	5846432	726751	5119681	1000889	2853855	1264937	9976	1909	18	218295	313743	77	821146	551	5118	1343	17	97991	76	4658	86	1776792	0	714036	1756	0	3164	7141	0	79	33	0	64225	0	1587	98	0	622036	450971	2759
22	4591322	1011236	3580086	740357	2043338	796391	0	112	47	181241	416616	63	532354	507	6976	2003	26	210792	106	10457	8	1340115	0	402215	1551	0	2909	6083	50	117	22	0	37287	0	1312	186	0	132173	292391	2367
23	3770644	1096804	2673840	669431	1533505	470904	0	25	0	168281	459656	66	418725	289	3608	657	60	27475	17	7774	6	1113973	0	211833	1409	0	3526	5787	2	54	43	0	19242	0	1002	55	0	53349	175182	1744
24	3194962	1169056	2025906	486201	1224071	315634	0	24	20	109783	257514	49	334710	435	2569	844	6	39046	47	1723	8	959772	0	135775	1251	0	3447	9305	1	55	42	0	10228	0	687	29	0	40125	116632	1779
25	2453579	986349	1467230	311981	923388	231861	0	156	0	70145	218990	26	162916	286	2030	702	24	26054	19	444	9	769162	7	102442	996	0	3012	6432	3	59	36	0	7931	0	473	6	0	13578	79468	1824
26	2621469	1140415	1481054	299601	976199	205254	0	150	28	66552	435178	22	129849	466	1487	1355	19	12115	38	277	11	646316	0	85009	565	0	5139	2941	5	33	118	0	5894	0	401	13	0	21645	64045	1383
27	2298935	1163702	1135233	268260	702215	164758	0	1	0	60226	198092	34	152276	457	1490	2439	13	7111	23	148	17	543061	0	62565	462	0	3298	2343	0	42	61	0	5296	0	412	11	0	43307	50999	1049
28	2318795	1049550	1269245	338652	661384	269209	0	0	5	125676	161704	22	415985	364	2241	730	23	5407	25	163	5	399108	0	48024	447	0	1695	1747	3	32	85	5	3090	0	250	2	0	56987	44180	1240
29	2838217	1882191	956026	294885	513776	147365	0	0	9	65427	141609	25	310399	443	1003	773	6	11267	18	114	0	298860	0	44001	295	0	1745	1826	0	28	13	0	2572	0	195	15	4	40648	32935	1796
30	3728133	2734870	993263	337098	493826	162339	0	0	24	50805	134309	10	490868	290	1246	328	6	12995	1	51	11	228487	0	33311	185	0	841	1320	6	35	12	0	1689	0	150	7	0	8258	26984	1034
31	4681210	2282132	2399078	756095	1261220	381763	0	0	0	36084	166848	13	1916475	249	835	134	41	40918	11	40	0	163558	0	23973	128	0	566	1032	57	18	13	0	1441	0	97	2	0	5672	40330	543
32	12034501	1051031	10983470	5104606	4642425	1236439	0	0	2	28780	42141	5	10620600	1970	1254	109	7	10631	8	16	0	110438	0	30451	64	0	589	3424	139	29	7	0	2928	0	66	5	0	5212	124144	451
33	3158280	1019256	2139024	606666	983962	548396	0	0	2	38364	35178	14	1860183	104	1126	115	3	18757	6	19	0	88882	0	14526	76	0	476	41806	42	17	0	0	3646	0	54	3	0	2807	32456	362
34	1163023	398611	764412	154093	432852	177467	0	0	0	39152	52796	4	533025	450	755	90	8	12691	9	4	0	66124	0	11007	45	0	1220	34269	22	9	0	0	1242	0	24	9	0	809	10189	459
35	817134	332017	485117	66094	221739	197284	0	0	0	21525	29764	1	261365	118	556	191	0	5012	0	6	0	53506	0	8793	49	0	863	93598	9	12	0	0	1527	0	56	2	0	170	7748	246
36	456269	222622	233647	60929	124013	48705	0	0	0	21654	26416	4	99021	64	972	138	5	9190	3	3	0	44530	0	6390	40	0	401	15890	8	11	0	0	982	0	37	11	0	38	6942	897
37	441273	244398	196875	55087	105568	36220	0	0	0	16881	29881	8	80831	96	717	98	1	19067	12	2	0	32974	0	4870	31	0	279	6020	2	5	0	0	326	0	59	0	0	8	4517	190
38	581541	299343	282198	102557	128711	50930	0	0	2	37514	25736	2	180251	31	487	345	3	932	2	6	0	24624	0	5008	23	0	158	2740	0	13	0	0	238	0	13	0	0	1	3901	168
39	793867	181837	612030	191364	290576	130090	0	0	1	33613	20936	1	521913	131	226	51	0	1757	0	4	0	20380	0	6869	20	0	98	1897	4	4	0	0	182	0	16	0	0	0	3762	165
40	368632	130520	238112	64334	133723	40055	0	0	1	10215	29996	1	170514	80	212	34	3	5969	0	0	0	12767	0	4992	13	0	96	539	3	22	0	0	131	0	7	0	0	0	2233	284
41	215036	93344	121692	33398	67509	20785	0	0	0	5713	58757	3	42489	85	133	24	0	1020	8	0	0	8839	0	2789	1	0	35	315	2	17	0	0	92	0	12	0	0	0	1254	104
42	87134	60157	26977	11185	11754	4038	0	0	0	5576	6323	1	3080	20	248	16	3	2495	4	0	0	6074	0	1934	10	0	39	124	3	9	1	0	63	0	3	0	0	0	866	85
43	60591	39240	21351	8584	9458	3309	0	0	0	6462	5434	0	4022	18	110	15	15	226	2	0	0	3342	0	790	3	0	16	117	0	1	0	0	38	0	4	0	0	0	624	112
44	41624	28461	13163	5488	5793	1882	0	0	0	3227	5431	3	1423	22	107	11	0	143	0	0	0	1851	0	457	4	0	21	57	0	4	0	0	68	0	2	0	0	0	271	61
45	35413	24517	10896	3453	5810	1633	0	0	0	1517	6996	1	275	5	96	15	0	370	1	0	0	1113	0	255	3	0	12	10	1	0	0	0	32	0	1	0	0	0	133	60
46	33061	28724	4337	1901	1770	666	0	0	0	609	2336	0	136	4	38	3	2	110	0	1	0	721	0	153	2	0	4	18	1	0	0	0	74	0	1	0	0	0	98	26
47	69820	67586	2234	1170	757	307	0	0	0	670	775	0	164	1	10	5	0	55	0	0	0	388	0	76	1	0	1	4	0	0	0	0	6	0	1	0	0	0	37	40
48	289384	287713	1671	868	551	252	0	0	1	661	489	0	125	1	8	0	0	53	1	0	0	218	0	54	0	0	2	7	0	0	0	0	2	0	0	0	0	1	26	22
49	0	0	0	0	0	0	0	0	0	0	0	0	0	0	0	0	0	0	0	0	0	0	0	0	0	0	0	0	0	0	0	0	0	0	0	0	0	0	0	0
50	0	0	0	0	0	0	0	0	0	0	0	0	0	0	0	0	0	0	0	0	0	0	0	0	0	0	0	0	0	0	0	0	0	0	0	0	0	0	0	0
51	0	0	0	0	0	0	0	0	0	0	0	0	0	0	0	0	0	0	0	0	0	0	0	0	0	0	0	0	0	0	0	0	0	0	0	0	0	0	0	0
Sum:	100411515	20113948	80297567	30780134	38870576	10646857	22277	20964	348659	1910288	4988619	4397	25605373	12150	76444	34799	7228	873069	90542	58113	2267	22304691	124	8510111	14468	1	40635	261255	473	1104	1211	6	609144	0	15908	1649	5	9866488	4583976	31129
% to annotated	1.25049	0.200315	0.799685	0.383326	0.484082	0.132593	0.000277431	0.000261079	0.00434209	0.0237901	0.0621267	5.47588e-05	0.318881	0.000151312	0.000952009	0.000433376	9.00152e-05	0.0108729	0.00112758	0.000723721	2.82325e-05	0.277775	1.54426e-06	0.105982	0.00018018	1.24537e-08	0.000506055	0.00325359	5.89059e-06	1.37489e-05	1.50814e-05	7.47221e-08	0.00758608	0	0.000198113	2.05361e-05	6.22684e-08	0.122874	0.0570874	0.000387671
d0 counts
read length	adapter d0	marker d0	calibrators d0	plasmid d0	rRNA d0	mt rRNA d0	tRNA d0	mt tRNA d0	snRNA d0	snoRNA d0	mt mRNA d0	scRNA d0	scaRNA d0	miRNA d0	mirtron d0	mRNA d0	circRNA d0	mRNA prec. d0	lincRNA d0	other ncRNA d0	rRNA prec. d0	tRNA prec. d0	snRNA prec. d0	snoRNA prec. d0	scRNA prec. d0	scaRNA prec. d0	lincRNA prec. d0	other ncRNA prec. d0	piRNA d0	doubtful miRNA d0	doubtful snoRNA d0	concatamers d0	genome d0	mt genome d0
5	101	599	214429	3848	0	0	0	0	0	0	0	0	0	0	0	0	0	0	0	0	0	0	0	0	0	0	0	0	0	0	0	0	0	1
6	91	1169	125989	15967	163	0	2	0	0	0	0	0	0	0	0	0	0	0	0	0	0	0	0	0	0	0	0	0	0	0	0	0	0	0
7	43	1802	5616	209291	4826	412	1605	78	391	374	153	2	2	44	0	10	0	0	0	0	0	0	0	0	0	0	0	0	0	0	0	0	0	0
8	9	36	1681	12542	7114	1062	4087	1150	1100	3236	1093	170	81834	1870	16	3754	0	0	0	0	0	0	0	0	0	0	0	0	0	0	0	0	0	9
9	10	49	361	4170	5170	706	3826	289	1099	4602	1715	498	2623	5903	296	60698	0	0	0	0	0	0	0	0	0	0	0	0	0	0	0	0	0	30
10	5	63	73	2141	4414	239	3022	134	682	2705	1019	612	1813	5216	442	83600	0	0	0	0	0	0	0	0	0	0	0	0	0	0	0	0	0	849
11	0	7	11	1333	5261	104	7738	147	530	1737	687	947	2011	3629	501	204854	0	561	0	0	0	0	0	0	0	0	0	0	0	0	0	25	5	32
12	1	14	13	851	10447	41	22148	113	379	952	377	1472	328	2062	243	484399	0	29593	0	0	0	0	0	0	0	0	142	0	0	8	0	931	1556	113
13	23	56	1	549	13878	26	36054	65	383	445	117	2971	227	1037	130	735656	0	130441	16	0	13	9	0	7	0	0	1608	0	56	15	0	1580	16294	90
14	73	83	0	832	29339	1	45093	42	411	183	33	8107	144	455	85	640048	0	454110	30	0	28	65	0	0	2	0	48562	0	142	3	0	119368	106952	74
15	281	152	1	3267	34985	7	79520	24	722	100	59	3355	105	319	14	502464	0	732116	102	0	192	345	7	24	62	0	29075	0	669	20	0	201554	250952	219
16	6767	53	2	7289	56762	0	111153	60	955	146	0	5714	117	1402	1	365041	0	698910	149	0	236	436	24	6	275	0	44414	0	905	33	0	367090	380292	328
17	1104	136	1	15057	92475	2	120818	172	1554	246	8	11352	69	442	1	285178	0	406935	258	0	374	436	2	15	125	0	35798	0	1436	30	0	555980	358337	621
18	604	895	0	16380	120839	4	173159	188	1176	253	20	8690	97	304	3	280503	0	203623	314	0	624	507	2	28	57	0	18587	0	325	40	0	2818458	288825	727
19	895	10714	1	32980	123682	10	515452	428	1569	344	4	11696	15	946	0	225532	0	118894	188	0	534	771	0	4	29	0	13164	0	255	45	0	1368375	150802	795
20	291	1123	0	113556	151919	24	686684	920	943	338	25	11678	45	2733	0	201174	0	118601	200	0	665	1065	1	9	103	0	8078	0	169	3	0	955720	167063	1027
21	420	1777	18	176438	128777	56	262119	437	1543	416	5	15420	41	3659	11	188040	0	61254	199	0	1185	1412	0	17	9	0	11748	0	102	36	0	83055	61466	1229
22	0	49	31	147054	127925	58	141813	339	1153	413	8	25155	77	7682	1	154278	0	53626	182	0	953	1478	2	7	17	0	6230	0	85	11	0	39743	30949	1038
23	0	17	0	135822	117867	55	178018	237	872	219	24	4819	10	5597	0	127210	0	37539	195	0	1621	1387	0	23	18	0	2786	0	77	0	0	27917	26257	844
24	0	19	5	87223	76340	36	147946	372	832	305	5	3253	37	943	0	103620	0	32037	166	0	791	2625	1	0	9	0	2422	0	64	5	0	4406	21870	869
25	0	135	0	51695	57526	22	62391	234	510	245	5	2851	15	81	0	82659	0	25038	302	0	606	1922	0	6	6	0	2245	0	51	0	0	4893	17351	1192
26	0	143	20	49567	71184	18	51221	344	522	260	4	2062	9	75	0	63577	0	26165	86	0	946	743	5	2	16	0	1605	0	30	0	0	16160	14224	613
27	0	0	0	47482	43568	10	53489	379	453	536	6	1774	11	6	0	51541	0	17181	24	0	798	510	0	26	10	0	1683	0	35	0	0	38281	9874	583
28	0	0	4	103965	45407	22	71319	296	452	291	16	1749	19	15	0	38688	0	12723	80	0	625	464	1	0	12	0	501	0	17	0	0	53098	8192	696
29	0	0	8	42258	46487	24	114328	358	302	288	4	2225	6	17	0	31386	0	11798	27	0	854	541	0	7	5	0	528	0	33	0	4	35731	6607	1059
30	0	0	20	36877	76308	8	174879	213	371	103	1	2967	1	0	0	26672	0	10556	17	0	170	472	0	3	0	0	297	0	6	0	0	826	5838	493
31	0	0	0	23259	77752	11	607494	185	190	44	28	9424	3	0	0	18342	0	6010	10	0	165	273	12	0	0	0	204	0	21	2	0	1499	10845	322
32	0	0	2	21370	16169	1	4985145	1773	332	55	0	2081	1	5	0	10901	0	9807	4	0	180	631	0	4	0	0	682	0	3	0	0	3995	51171	294
33	0	0	1	30371	13961	8	519608	80	150	61	0	2760	1	0	0	8227	0	3020	9	0	92	15774	0	5	0	0	386	0	5	0	0	2233	9703	211
34	0	0	0	27748	15679	2	89287	403	203	56	8	1649	5	3	0	5815	0	2280	4	0	416	7750	6	4	0	0	99	0	2	9	0	587	1764	314
35	0	0	0	15669	10610	0	29148	98	92	104	0	680	0	0	0	5192	0	1874	4	0	245	1090	5	1	0	0	79	0	3	0	0	90	962	148
36	0	0	0	16097	12144	3	21716	55	164	64	2	1093	3	2	0	4291	0	1183	8	0	104	2451	7	0	0	0	61	0	1	7	0	1	883	589
37	0	0	0	11257	15643	8	20443	76	114	50	1	2325	8	0	0	2819	0	870	2	0	97	575	0	2	0	0	39	0	3	0	0	0	641	114
38	0	0	0	30257	13009	1	54134	27	100	152	2	252	0	0	0	2470	0	953	2	0	50	340	0	4	0	0	39	0	0	0	0	0	662	103
39	0	0	1	23528	11063	1	151927	104	71	24	0	451	0	0	0	2163	0	900	0	0	30	223	0	0	0	0	34	0	2	0	0	0	749	93
40	0	0	1	6494	9757	0	42027	69	62	21	0	1355	0	0	0	1723	0	2184	3	0	30	55	0	4	0	0	19	0	0	0	0	0	362	168
41	0	0	0	3861	16812	3	10275	73	36	13	0	291	2	0	0	1270	0	451	0	0	15	36	0	6	0	0	18	0	0	0	0	0	176	60
42	0	0	0	4251	3549	1	670	11	45	6	1	637	4	0	0	865	0	853	3	0	22	15	0	2	0	0	5	0	0	0	0	0	196	49
43	0	0	0	5057	2202	0	495	13	31	8	5	44	2	0	0	401	0	159	3	0	5	20	0	0	0	0	8	0	0	0	0	0	69	62
44	0	0	0	2394	2384	2	173	20	42	7	0	24	0	0	0	218	0	71	0	0	1	12	0	0	0	0	44	0	0	0	0	0	56	40
45	0	0	0	988	1922	1	81	3	22	9	0	81	0	0	0	209	0	50	0	0	3	0	0	0	0	0	18	0	0	0	0	0	26	40
46	0	0	0	435	1185	0	32	2	3	2	0	17	0	0	0	107	0	21	0	0	2	3	0	0	0	0	55	0	0	0	0	0	14	23
47	0	0	0	515	459	0	39	0	1	3	0	5	0	0	0	89	0	17	0	0	0	2	0	0	0	0	2	0	0	0	0	0	6	32
48	0	0	1	485	272	0	23	1	1	0	0	19	1	0	0	31	0	9	0	0	1	0	0	0	0	0	0	0	0	0	0	0	9	15
49	0	0	0	0	0	0	0	0	0	0	0	0	0	0	0	0	0	0	0	0	0	0	0	0	0	0	0	0	0	0	0	0	0	0
50	0	0	0	0	0	0	0	0	0	0	0	0	0	0	0	0	0	0	0	0	0	0	0	0	0	0	0	0	0	0	0	0	0	0
51	0	0	0	0	0	0	0	0	0	0	0	0	0	0	0	0	0	0	0	0	0	0	0	0	0	0	0	0	0	0	0	0	0	0
d1 counts
read length	adapter d1	marker d1	calibrators d1	plasmid d1	rRNA d1	mt rRNA d1	tRNA d1	mt tRNA d1	snRNA d1	snoRNA d1	mt mRNA d1	scRNA d1	scaRNA d1	miRNA d1	mirtron d1	mRNA d1	circRNA d1	mRNA prec. d1	lincRNA d1	other ncRNA d1	rRNA prec. d1	tRNA prec. d1	snRNA prec. d1	snoRNA prec. d1	scRNA prec. d1	scaRNA prec. d1	lincRNA prec. d1	other ncRNA prec. d1	piRNA d1	doubtful miRNA d1	doubtful snoRNA d1	concatamers d1	genome d1	mt genome d1
5	0	0	0	0	0	0	0	0	0	0	0	0	0	0	0	0	0	0	0	0	0	0	0	0	0	0	0	0	0	0	0	0	0	0
6	0	0	0	0	0	0	0	0	0	0	0	0	0	0	0	0	0	0	0	0	0	0	0	0	0	0	0	0	0	0	0	0	0	0
7	0	0	0	0	0	0	0	0	0	0	0	0	0	0	0	0	0	0	0	0	0	0	0	0	0	0	0	0	0	0	0	0	0	0
8	0	0	0	0	0	0	0	0	0	0	0	0	0	0	0	0	0	0	0	0	0	0	0	0	0	0	0	0	0	0	0	0	0	0
9	0	0	0	0	0	0	0	0	0	0	0	0	0	0	0	0	0	0	0	0	0	0	0	0	0	0	0	0	0	0	0	0	0	0
10	0	0	0	0	0	0	0	0	0	0	0	0	0	0	0	0	0	0	0	0	0	0	0	0	0	0	0	0	0	0	0	0	0	0
11	0	0	0	0	0	0	0	0	0	0	0	0	0	0	0	0	0	0	0	0	0	0	0	0	0	0	0	0	0	0	0	0	0	0
12	0	0	0	9	4	0	12	0	1	0	0	437	19	3	0	1411	0	15	0	0	0	0	0	0	0	0	0	0	0	0	0	0	0	0
13	0	0	6	962	567	4	21979	4	12	10	21	846	2	282	3	9873	0	2505	0	0	0	0	0	0	0	0	36	0	0	0	0	0	8	1
14	5	3	22	259	4535	21	18570	18	182	362	107	7004	25	593	6	65058	0	13041	5	0	18	1	0	0	0	0	1411	0	34	0	0	113	398	3
15	6	7	15	554	82483	77	136576	60	2278	349	281	5163	97	924	29	407484	14	81640	37	0	29	33	0	0	0	0	4770	0	89	21	0	4511	5545	42
16	76	2	1	1529	80771	212	299906	94	3429	380	258	17727	78	815	91	930147	85	204310	77	1	130	315	0	2	3	0	19392	0	187	32	0	16956	30188	139
17	58	7	0	3702	117079	440	242829	249	8181	1080	334	36373	137	630	100	1594658	3	511190	493	0	336	678	23	38	12	0	41988	0	620	53	1	59332	129073	298
18	57	154	0	8900	230508	223	399129	131	3855	931	285	21162	31	504	40	1857212	5	714894	770	0	694	1883	14	105	21	0	50909	0	1053	73	0	239322	242792	1088
19	52	1214	7	6691	197990	108	897188	108	4369	1557	166	48959	14	470	14	1696369	10	532970	1036	0	1910	3697	18	67	8	0	41530	0	1242	48	0	1939879	309747	1346
20	565	74	0	17899	227751	36	1279511	85	4225	822	58	75693	4	408	0	1439495	0	303197	1218	0	1003	3498	19	85	27	1	31363	0	1012	22	0	131851	288865	1244
21	632	121	0	36745	146269	9	475894	105	3063	771	12	72978	29	783	13	1264265	0	159175	1376	0	1746	4355	0	51	23	0	19410	0	907	24	0	517809	146023	1267
22	0	48	14	28925	239008	5	328362	140	5036	1285	18	174257	22	2045	6	968146	0	116180	1148	0	1708	3233	31	87	5	0	9560	0	591	145	0	77104	85112	1117
23	0	4	0	27899	286586	7	205267	46	2298	354	23	20337	6	1770	5	817657	0	76262	949	0	1563	2951	0	31	19	0	8368	0	596	17	0	14701	65024	765
24	0	5	12	18337	142528	11	157364	51	1452	402	1	32081	10	504	4	714078	0	64641	938	0	2201	4811	0	40	26	0	4439	0	465	22	0	23837	55044	767
25	0	20	0	15399	129856	4	79546	44	1263	389	16	21192	4	282	4	571097	7	47854	534	0	2056	3347	2	50	19	0	3933	0	336	4	0	2556	43062	512
26	0	6	7	13801	314970	1	59474	106	849	915	10	8759	27	158	8	485575	0	43555	393	0	3519	1432	0	29	80	0	3315	0	316	13	0	1137	37150	594
27	0	0	0	10588	129966	23	71392	71	907	1382	6	4584	12	66	16	409164	0	33474	355	0	2104	1195	0	16	40	0	2901	0	283	11	0	2030	31244	385
28	0	0	1	19012	97534	0	184272	55	1529	349	7	3102	6	111	5	298817	0	25831	306	0	879	879	0	9	55	5	2024	0	184	2	0	2906	23020	484
29	0	0	1	20014	78225	1	137578	83	588	385	2	7980	11	72	0	221468	0	22070	226	0	737	764	0	18	5	0	1588	0	134	14	0	3954	17207	651
30	0	0	4	11424	47778	2	222780	56	754	168	3	8591	0	38	11	166623	0	14952	140	0	540	555	0	27	8	0	1073	0	101	7	0	4549	13161	481
31	0	0	0	10564	73577	2	994632	53	517	64	11	28139	6	27	0	119260	0	13140	90	0	323	421	32	6	9	0	927	0	65	0	0	299	18881	175
32	0	0	0	6024	20616	4	4448084	176	743	36	5	6871	1	11	0	80999	0	14468	54	0	328	1490	102	15	3	0	1591	0	43	5	0	914	59720	122
33	0	0	1	6702	14708	6	838070	17	790	39	0	12921	4	16	0	65235	0	7940	52	0	258	19137	41	12	0	0	2205	0	40	0	0	464	15189	115
34	0	0	0	9762	30057	1	308233	47	438	21	0	8963	0	1	0	48175	0	5396	29	0	549	14826	13	5	0	0	719	0	12	0	0	184	5290	131
35	0	0	0	4712	15398	1	117821	15	344	55	0	3410	0	6	0	38293	0	4331	33	0	393	31456	2	9	0	0	678	0	46	1	0	69	4591	75
36	0	0	0	4635	10802	1	54605	7	669	57	3	6278	0	1	0	31972	0	3431	16	0	203	7422	1	10	0	0	334	0	31	4	0	31	3251	249
37	0	0	0	4551	11109	0	45008	16	485	44	0	12869	3	0	0	23842	0	2697	22	0	132	1913	0	1	0	0	162	0	48	0	0	5	2599	62
38	0	0	2	6121	9946	1	87689	4	316	147	1	552	2	5	0	17655	0	3010	18	0	67	1024	0	7	0	0	115	0	12	0	0	0	1962	55
39	0	0	0	8681	7555	0	252095	25	97	20	0	1067	0	0	0	14179	0	3882	14	0	49	806	4	3	0	0	110	0	14	0	0	0	1915	60
40	0	0	0	3112	16164	1	98485	7	117	7	3	3718	0	0	0	8638	0	1762	8	0	45	283	0	4	0	0	95	0	4	0	0	0	1175	95
41	0	0	0	1470	33894	0	23698	12	73	11	0	551	6	0	0	5841	0	934	0	0	17	127	0	8	0	0	47	0	5	0	0	0	780	35
42	0	0	0	1072	1984	0	1565	0	159	8	2	1473	0	0	0	4074	0	783	0	0	11	71	3	6	1	0	45	0	2	0	0	0	474	21
43	0	0	0	1141	2488	0	2474	3	64	7	9	132	0	0	0	2318	0	385	0	0	9	55	0	1	0	0	20	0	4	0	0	0	310	38
44	0	0	0	683	2343	1	866	1	54	2	0	83	0	0	0	1279	0	240	4	0	20	20	0	2	0	0	21	0	2	0	0	0	154	18
45	0	0	0	417	4055	0	113	2	66	5	0	233	1	0	0	684	0	127	1	0	7	2	1	0	0	0	9	0	1	0	0	0	70	16
46	0	0	0	125	848	0	60	2	27	1	1	47	0	1	0	469	0	94	2	0	2	10	0	0	0	0	14	0	1	0	0	0	63	3
47	0	0	0	130	229	0	60	0	8	2	0	20	0	0	0	236	0	39	1	0	1	0	0	0	0	0	4	0	1	0	0	0	20	6
48	0	0	0	139	138	0	52	0	4	0	0	24	0	0	0	138	0	28	0	0	1	5	0	0	0	0	1	0	0	0	0	0	16	5
49	0	0	0	0	0	0	0	0	0	0	0	0	0	0	0	0	0	0	0	0	0	0	0	0	0	0	0	0	0	0	0	0	0	0
50	0	0	0	0	0	0	0	0	0	0	0	0	0	0	0	0	0	0	0	0	0	0	0	0	0	0	0	0	0	0	0	0	0	0
51	0	0	0	0	0	0	0	0	0	0	0	0	0	0	0	0	0	0	0	0	0	0	0	0	0	0	0	0	0	0	0	0	0	0
T-to-C counts
read length	adapter T-to-C	marker T-to-C	calibrators T-to-C	plasmid T-to-C	rRNA T-to-C	mt rRNA T-to-C	tRNA T-to-C	mt tRNA T-to-C	snRNA T-to-C	snoRNA T-to-C	mt mRNA T-to-C	scRNA T-to-C	scaRNA T-to-C	miRNA T-to-C	mirtron T-to-C	mRNA T-to-C	circRNA T-to-C	mRNA prec. T-to-C	lincRNA T-to-C	other ncRNA T-to-C	rRNA prec. T-to-C	tRNA prec. T-to-C	snRNA prec. T-to-C	snoRNA prec. T-to-C	scRNA prec. T-to-C	scaRNA prec. T-to-C	lincRNA prec. T-to-C	other ncRNA prec. T-to-C	piRNA T-to-C	doubtful miRNA T-to-C	doubtful snoRNA T-to-C	concatamers T-to-C	genome T-to-C	mt genome T-to-C
5	0	0	0	0	0	0	0	0	0	0	0	0	0	0	0	0	0	0	0	0	0	0	0	0	0	0	0	0	0	0	0	0	0	0
6	0	0	0	0	0	0	0	0	0	0	0	0	0	0	0	0	0	0	0	0	0	0	0	0	0	0	0	0	0	0	0	0	0	0
7	0	0	0	0	0	0	0	0	0	0	0	0	0	0	0	0	0	0	0	0	0	0	0	0	0	0	0	0	0	0	0	0	0	0
8	0	0	0	0	0	0	0	0	0	0	0	0	0	0	0	0	0	0	0	0	0	0	0	0	0	0	0	0	0	0	0	0	0	0
9	0	0	0	0	0	0	0	0	0	0	0	0	0	0	0	0	0	0	0	0	0	0	0	0	0	0	0	0	0	0	0	0	0	0
10	0	0	0	0	0	0	0	0	0	0	0	0	0	0	0	0	0	0	0	0	0	0	0	0	0	0	0	0	0	0	0	0	0	0
11	0	0	0	0	0	0	0	0	0	0	0	0	0	0	0	0	0	0	0	0	0	0	0	0	0	0	0	0	0	0	0	0	0	0
12	0	0	0	2	0	0	1	0	0	0	0	437	19	0	0	255	0	0	0	0	0	0	0	0	0	0	0	0	0	0	0	0	0	0
13	0	0	0	10	314	0	21731	2	7	4	9	823	0	13	0	432	0	1002	0	0	0	0	0	0	0	0	5	0	0	0	0	0	3	0
14	0	0	0	43	3018	11	9429	15	90	7	22	6703	4	14	0	5291	0	1746	0	0	16	1	0	0	0	0	607	0	16	0	0	0	11	1
15	1	0	0	82	77562	43	125552	33	1951	79	73	4861	3	381	0	54141	0	8243	5	0	14	21	0	0	0	0	523	0	14	0	0	10	782	11
16	8	0	0	193	68193	53	269969	83	2981	107	178	16357	2	143	20	282999	0	19219	14	0	73	280	0	1	0	0	3357	0	55	0	0	90	3112	58
17	0	1	0	625	90202	283	202423	206	7804	708	293	34652	8	95	19	787172	3	59790	228	0	257	568	19	16	9	0	7299	0	100	5	0	4483	16489	230
18	5	5	0	662	189576	158	356107	111	3425	746	261	17629	0	136	14	1314155	0	105828	620	0	488	1593	13	102	8	0	9027	0	254	1	0	58740	47691	934
19	6	127	0	353	156964	94	784202	66	3992	1445	155	42934	3	287	2	1422412	7	114309	961	0	1703	3429	14	61	6	0	10064	0	701	29	0	42969	74588	1101
20	4	5	0	1143	179898	24	1075114	17	3929	703	58	73349	4	148	0	1298488	0	100427	1137	0	800	2980	15	85	10	0	8581	0	712	10	0	19113	96132	1018
21	15	13	0	2072	103883	1	418744	68	2812	679	7	69645	27	262	13	1171552	0	81421	1298	0	1342	3498	0	43	21	0	7386	0	742	24	0	5188	73198	1039
22	0	0	0	1179	195971	1	255914	72	4758	1191	18	170148	19	679	6	903378	0	72437	1080	0	1508	2756	30	68	3	0	5776	0	473	142	0	5626	57309	936
23	0	1	0	1134	230892	6	174926	20	2037	290	23	18396	6	406	5	766308	0	53189	891	0	1206	2505	0	27	11	0	5188	0	525	17	0	918	50801	572
24	0	0	11	722	116801	0	131280	18	1242	325	0	30963	2	244	4	672356	0	47491	882	0	1805	4212	0	40	15	0	3704	0	421	22	0	478	46516	579
25	0	1	0	577	109588	0	62693	11	1148	332	15	20519	3	190	4	538513	7	37813	473	0	1685	2819	2	50	7	0	3333	0	279	4	0	243	37171	373
26	0	1	0	685	290382	0	42654	26	751	842	9	8078	27	150	8	458811	0	33271	374	0	3122	1022	0	29	78	0	2811	0	300	13	0	57	32220	466
27	0	0	0	504	114624	2	48023	22	814	1258	5	4187	12	64	16	387551	0	26828	317	0	1588	873	0	14	39	0	2383	0	276	11	0	63	27428	282
28	0	0	0	761	82770	0	88858	29	1457	296	7	2705	6	106	5	282998	0	20333	290	0	663	678	0	9	54	5	1781	0	170	2	0	88	20195	345
29	0	0	0	1108	64981	0	107772	29	528	364	2	7445	11	68	0	208525	0	16046	211	0	582	605	0	18	5	0	1352	0	128	14	0	100	14306	400
30	0	0	3	494	31167	0	170634	25	690	141	3	8009	0	38	11	156361	0	12000	139	0	481	410	0	27	0	0	928	0	100	7	0	112	10770	213
31	0	0	0	323	59675	2	819214	10	475	53	8	26752	6	27	0	109910	0	10724	90	0	269	306	31	6	9	0	732	0	61	0	0	18	11383	119
32	0	0	0	270	15371	4	3329688	30	694	28	5	6149	1	10	0	76454	0	10422	54	0	241	945	86	15	2	0	1039	0	39	5	0	75	44502	83
33	0	0	0	295	10691	6	577246	6	758	18	0	11849	3	16	0	61728	0	5825	51	0	161	14936	28	12	0	0	1403	0	38	0	0	46	11285	86
34	0	0	0	265	25556	1	256762	4	410	8	0	8426	0	0	0	45521	0	4129	29	0	89	8901	13	5	0	0	520	0	11	0	0	15	3697	76
35	0	0	0	180	11602	0	85897	4	305	44	0	3127	0	6	0	36253	0	3478	32	0	84	2355	2	9	0	0	373	0	46	1	0	5	3090	45
36	0	0	0	193	7109	0	42709	4	637	49	2	5856	0	1	0	30205	0	2835	13	0	124	5708	1	10	0	0	273	0	30	0	0	4	2612	131
37	0	0	0	138	6527	0	36000	1	446	39	0	11863	2	0	0	22548	0	2308	21	0	102	1079	0	1	0	0	155	0	30	0	0	0	2296	36
38	0	0	2	292	6317	0	60679	2	303	113	0	491	2	5	0	16641	0	2593	18	0	40	641	0	7	0	0	93	0	12	0	0	0	1489	35
39	0	0	0	346	3814	0	178915	11	84	18	0	949	0	0	0	13369	0	3503	14	0	38	421	4	3	0	0	103	0	14	0	0	0	1470	43
40	0	0	0	95	12567	0	77070	2	104	6	0	3199	0	0	0	8093	0	1304	7	0	31	146	0	4	0	0	76	0	3	0	0	0	894	61
41	0	0	0	58	29498	0	18486	0	58	10	0	463	6	0	0	5374	0	758	0	0	12	85	0	6	0	0	37	0	5	0	0	0	642	13
42	0	0	0	43	856	0	1213	0	137	6	2	1289	0	0	0	3695	0	612	0	0	7	19	3	5	1	0	37	0	2	0	0	0	406	14
43	0	0	0	66	1838	0	2127	1	60	6	8	100	0	0	0	2137	0	308	0	0	5	26	0	1	0	0	14	0	4	0	0	0	283	28
44	0	0	0	35	1663	0	731	0	49	1	0	62	0	0	0	1209	0	217	4	0	16	16	0	2	0	0	14	0	2	0	0	0	133	10
45	0	0	0	20	3443	0	57	0	58	1	0	215	0	0	0	633	0	107	1	0	7	1	1	0	0	0	5	0	1	0	0	0	57	12
46	0	0	0	10	573	0	36	0	26	1	1	38	0	1	0	427	0	86	1	0	1	1	0	0	0	0	6	0	1	0	0	0	51	1
47	0	0	0	4	97	0	44	0	7	2	0	14	0	0	0	210	0	32	1	0	1	0	0	0	0	0	4	0	1	0	0	0	16	5
48	0	0	0	14	59	0	32	0	4	0	0	19	0	0	0	121	0	23	0	0	1	1	0	0	0	0	1	0	0	0	0	0	7	2
49	0	0	0	0	0	0	0	0	0	0	0	0	0	0	0	0	0	0	0	0	0	0	0	0	0	0	0	0	0	0	0	0	0	0
50	0	0	0	0	0	0	0	0	0	0	0	0	0	0	0	0	0	0	0	0	0	0	0	0	0	0	0	0	0	0	0	0	0	0
51	0	0	0	0	0	0	0	0	0	0	0	0	0	0	0	0	0	0	0	0	0	0	0	0	0	0	0	0	0	0	0	0	0	0

## Sheet: replicate2
total count							1	2	3	4	5	6	7	8	9	10	11	12	13	14	15	16	17	18	19	20	21	22	23	24	25	26	27	28	29	30	31	32	33	34
read length	total reads	non-annotated	annotated	d0	d1	d2	adapter	marker	calibrators	plasmid	rRNA	mt rRNA	tRNA	mt tRNA	snRNA	snoRNA	mt mRNA	scRNA	scaRNA	miRNA	mirtron	mRNA	circRNA	mRNA prec.	lincRNA	other ncRNA	rRNA prec.	tRNA prec.	snRNA prec.	snoRNA prec.	scRNA prec.	scaRNA prec.	lincRNA prec.	other ncRNA prec.	piRNA	doubtful miRNA	doubtful snoRNA	concatamers	genome	mt genome
5	542964	0	542964	542964	0	0	291	1776	524643	16254	0	0	0	0	0	0	0	0	0	0	0	0	0	0	0	0	0	0	0	0	0	0	0	0	0	0	0	0	0	0
6	286430	0	286430	286430	0	0	185	2434	249989	33474	339	1	2	0	0	0	0	0	0	0	0	0	0	0	0	0	0	0	0	0	0	0	0	0	0	0	0	0	0	6
7	421178	0	421178	421178	0	0	83	3774	11001	389765	10631	827	2855	192	892	722	350	11	1	49	0	4	0	0	0	0	0	0	0	0	0	0	0	0	0	0	0	0	0	21
8	225322	0	225322	225322	0	0	25	238	3310	24938	16135	1903	8428	2669	2469	6517	2533	250	144969	3301	28	7602	0	0	0	0	0	0	0	0	0	0	0	0	0	0	0	0	0	7
9	165385	0	165385	165385	0	0	2	1515	565	9057	14490	1254	9267	684	2431	9989	3367	823	4782	12224	672	94254	0	0	0	0	0	0	0	0	0	0	0	0	0	0	0	0	0	9
10	217473	0	217473	217473	0	0	8	8316	102	4184	11771	563	7883	362	1669	5323	2948	1145	3343	11779	817	157211	0	2	0	0	0	0	0	0	0	0	0	0	0	0	0	0	0	47
11	395542	0	395542	395542	0	0	3	161	29	1928	11235	125	15956	299	1109	3028	1190	2525	2979	7026	853	346028	0	836	0	0	0	0	0	0	0	0	5	0	0	0	0	54	13	160
12	779591	0	779591	777820	1771	0	0	216	23	873	15876	59	46809	177	815	1508	539	3495	549	3290	942	672218	1	27736	0	0	0	2	0	0	0	0	115	0	4	0	0	835	3324	185
13	1249042	0	1249042	1224909	24131	2	966	1971	18	577	23440	18	63445	55	560	736	145	19683	334	1685	217	934673	0	157511	2	0	47	60	0	13	0	0	2090	0	66	6	0	1367	39248	109
14	1796418	0	1796418	1691215	105018	185	5642	1891	7	532	37129	19	87052	20	843	368	171	30269	153	975	94	818536	7	541365	56	0	129	382	0	1	1	0	30984	0	228	14	0	75602	163842	106
15	2172997	0	2172997	1675098	495050	2849	18151	4785	10	681	49774	25	168780	37	2006	463	150	32749	142	1102	110	814658	0	682334	119	0	431	1199	16	1	52	0	25668	0	649	27	0	106000	262733	145
16	3395139	1	3395138	2176502	1198477	20159	454130	1142	1	1125	97321	105	282445	32	3995	486	154	38345	215	1079	91	1120764	9	808434	142	1	587	5904	20	11	217	0	47360	0	1020	42	0	158895	370946	120
17	3906632	780	3905852	1544620	2234059	127173	81463	5978	14	1564	148859	203	282587	89	6007	907	195	134222	121	765	93	1605615	7	800376	366	0	1311	13799	38	31	37	2	62903	0	2017	75	0	281836	474032	340
18	6494199	17262	6476937	2977312	2957457	542168	38760	99297	12	2534	344620	132	712234	100	5158	965	119	73757	153	748	94	1839665	0	918438	551	0	3185	39706	17	101	79	0	57385	0	10797	109	4	1850691	476702	824
19	10939302	51137	10888165	5021033	4713943	1153189	58462	1230307	1	11808	971566	231	1822266	311	7623	1597	57	131248	94	2754	30	1884889	5	1161399	757	0	3383	136480	40	106	56	1	65132	0	2143	112	0	2848944	543268	3095
20	8156941	363630	7793311	3017751	3078770	1696790	14711	25933	2	23359	1456719	48	1487678	1325	11795	2124	26	130434	84	4491	50	1630339	1	1255031	890	0	3845	239982	34	143	197	0	74587	0	1529	516	2	725214	697078	5144
21	6515639	819523	5696116	1686299	2656256	1353561	26882	30257	2	28032	986566	63	911357	367	6725	1910	20	180083	38	5256	55	1312878	0	882147	995	0	5028	234932	66	72	1822	1	62073	0	1442	98	0	460031	551962	4956
22	5298309	1205472	4092837	1411103	1830642	851092	0	1229	38	26528	1117534	39	446292	355	8759	1763	24	232665	91	14738	18	1008804	0	469899	868	0	5290	236596	63	116	746	0	39004	0	1522	120	0	106500	369556	3680
23	5016920	1434449	3582471	1538808	1513211	530452	0	459	10	27668	1102332	18	563735	290	4879	1256	19	194847	24	6182	27	844033	0	273546	979	0	7520	231083	34	30	311	2	19541	0	1199	29	1	58327	240656	3434
24	4409498	1555533	2853965	1168680	1308615	376670	0	388	1	20882	947198	44	527900	374	6700	1368	12	74080	91	1634	25	641607	0	167760	720	0	6247	198318	21	71	289	0	11446	0	721	20	0	51704	191312	3032
25	3476395	1468299	2008096	852647	887534	267915	0	2057	9	16586	753413	29	258180	386	5574	1123	14	22954	3	643	8	479223	0	129945	511	0	4199	178771	5	45	186	7	6619	0	530	12	0	21072	121992	4000
26	3366952	1497126	1869826	791669	836309	241848	0	2168	17	17495	792111	23	244510	362	5148	1975	24	25260	15	309	29	368048	0	136728	283	3	5226	128323	20	31	80	0	4811	0	347	1	1	40315	93454	2709
27	2923931	1293044	1630887	667465	755777	207645	0	18	0	13458	583222	21	289780	435	2257	3475	11	47481	28	263	31	296765	0	135165	239	0	4537	109771	3	14	305	6	5360	0	244	17	0	45363	90423	2195
28	2760736	1267636	1493100	637444	576724	278932	0	8	11	17678	483455	30	401784	262	3397	1202	17	43864	24	162	34	212180	0	90047	196	0	1765	94203	5	18	186	0	2673	0	186	9	5	57928	80054	1717
29	3501848	1908585	1593263	780601	635509	177153	0	1	0	11087	443175	23	555352	662	2189	696	6	139921	19	68	11	155961	0	87106	131	0	1321	77524	0	14	45	0	2352	0	250	7	0	63688	48975	2679
30	3873541	2440492	1433049	675209	582921	174919	0	0	2	10058	300307	10	771787	244	2381	1142	9	77902	19	29	7	116673	0	48441	83	0	1050	48535	10	28	62	0	1377	0	110	7	0	9394	41264	2118
31	4922869	2021196	2901673	1208531	1326751	366391	0	4	0	8117	360385	8	2273862	265	1421	401	0	57525	7	23	0	80423	0	27614	80	0	673	34614	39	44	111	0	1203	0	83	2	0	7128	46301	1340
32	9312015	835092	8476923	4582885	3130385	763653	0	0	0	6565	293455	1	7945413	835	2461	1020	18	35639	7	12	0	53471	0	29001	27	0	717	27765	48	41	68	0	1623	0	76	1	0	6717	70710	1232
33	1845419	622483	1222936	503599	516687	202650	0	2	0	6994	193306	7	852662	103	1246	332	13	25157	7	7	2	35772	0	12320	36	0	418	55974	12	25	101	0	1990	0	35	1	0	2214	33417	783
34	911309	446481	464828	196108	201918	66802	0	0	8	8712	172696	12	199830	134	817	526	5	15816	3	2	0	17626	0	7727	35	0	255	30703	4	19	126	0	643	0	12	27	0	661	7273	1156
35	691283	391797	299486	143342	104655	51489	0	0	0	4739	156731	10	47968	90	840	192	4	7603	11	11	0	8293	0	3833	16	0	122	62752	2	33	80	0	349	0	5	8	0	107	4999	688
36	550835	309687	241148	157453	63001	20694	0	0	5	4312	173950	8	23590	208	538	120	4	10488	7	2	0	4121	0	2555	15	0	65	16010	1	70	164	0	144	0	9	10	0	32	3253	1467
37	431081	183257	247824	182856	52755	12213	0	0	0	2608	207097	5	10447	31	266	58	1	9040	12	0	0	1272	0	3781	6	0	23	7780	0	4	458	0	42	0	0	1	0	5	4530	357
38	151224	137534	13690	6923	4418	2349	0	0	0	1710	5733	5	2068	16	208	16	0	360	0	0	0	237	0	350	2	0	12	2010	0	0	423	0	11	0	0	0	0	1	414	114
39	81121	74276	6845	2992	2535	1318	0	0	0	1123	2669	0	1294	5	42	5	0	40	0	0	0	106	0	65	0	0	2	1077	0	0	8	0	3	0	0	0	0	1	397	8
40	69323	63898	5425	2445	1943	1037	0	0	0	817	1765	0	2054	4	14	7	0	40	0	0	0	70	0	69	0	0	4	306	0	0	1	0	2	0	0	0	0	0	257	15
41	54073	51370	2703	1199	843	661	0	0	0	410	1584	0	221	14	20	4	0	16	0	0	0	139	0	44	0	0	0	124	0	0	2	0	1	0	0	0	0	1	113	10
42	40954	39027	1927	989	579	359	0	0	0	320	1240	0	78	8	15	5	0	21	0	0	0	66	0	23	0	0	1	70	0	0	0	0	3	0	0	0	0	0	71	6
43	33183	31545	1638	821	441	376	0	0	0	333	1119	0	54	1	9	0	0	22	0	0	0	15	0	20	0	0	5	20	0	0	0	0	3	0	0	0	0	0	25	12
44	27783	26498	1285	722	376	187	0	0	0	289	819	0	25	10	18	0	0	19	0	0	0	19	0	14	0	0	0	11	0	0	0	0	8	0	0	0	0	0	43	10
45	27401	26252	1149	604	339	206	0	0	0	260	776	0	16	2	14	2	0	10	0	0	0	20	0	7	0	0	1	18	0	0	0	0	0	0	0	0	0	0	17	6
46	33818	33155	663	339	199	125	0	0	0	96	490	0	14	1	0	3	0	2	0	0	0	17	0	2	0	0	0	5	0	0	0	0	5	0	0	0	0	0	26	2
47	69256	68837	419	232	118	69	0	0	0	137	221	0	3	0	0	0	0	1	0	0	0	19	0	9	0	0	3	2	0	0	0	0	1	0	0	0	0	1	10	12
48	275631	275390	241	129	71	41	0	0	0	77	145	0	0	0	0	1	0	0	0	0	0	7	0	3	0	0	1	1	0	0	0	0	0	0	0	0	0	0	6	0
49	0	0	0	0	0	0	0	0	0	0	0	0	0	0	0	0	0	0	0	0	0	0	0	0	0	0	0	0	0	0	0	0	0	0	0	0	0	0	0	0
50	0	0	0	0	0	0	0	0	0	0	0	0	0	0	0	0	0	0	0	0	0	0	0	0	0	0	0	0	0	0	0	0	0	0	0	0	0	0	0	0
51	0	0	0	0	0	0	0	0	0	0	0	0	0	0	0	0	0	0	0	0	0	0	0	0	0	0	0	0	0	0	0	0	0	0	0	0	0	0	0	0
Sum:	101816902	20960744	80856158	39562648	31800188	9493322	699764	1426325	789830	759744	12293399	5869	21327963	11816	103310	53335	12145	1799812	158325	80609	4338	17564321	30	8861683	8105	4	57403	2214812	498	1082	6213	19	527516	0	25224	1271	13	6980628	5032696	48056
% to annotated	1.25923	0.205867	0.794133	0.489297	0.393293	0.11741	0.00865443	0.0176403	0.00976833	0.00939624	0.15204	7.25857e-05	0.263777	0.000146136	0.0012777	0.000659628	0.000150205	0.0222594	0.00195811	0.000996943	5.36508e-05	0.217229	3.71029e-07	0.109598	0.00010024	4.94706e-08	0.00070994	0.027392	6.15909e-06	1.33818e-05	7.68402e-05	2.34985e-07	0.00652413	0	0.000311961	1.57193e-05	1.60779e-07	0.0863339	0.0622426	0.000594339
d0 counts
read length	adapter d0	marker d0	calibrators d0	plasmid d0	rRNA d0	mt rRNA d0	tRNA d0	mt tRNA d0	snRNA d0	snoRNA d0	mt mRNA d0	scRNA d0	scaRNA d0	miRNA d0	mirtron d0	mRNA d0	circRNA d0	mRNA prec. d0	lincRNA d0	other ncRNA d0	rRNA prec. d0	tRNA prec. d0	snRNA prec. d0	snoRNA prec. d0	scRNA prec. d0	scaRNA prec. d0	lincRNA prec. d0	other ncRNA prec. d0	piRNA d0	doubtful miRNA d0	doubtful snoRNA d0	concatamers d0	genome d0	mt genome d0
5	291	1776	524643	16254	0	0	0	0	0	0	0	0	0	0	0	0	0	0	0	0	0	0	0	0	0	0	0	0	0	0	0	0	0	0
6	185	2434	249989	33474	339	1	2	0	0	0	0	0	0	0	0	0	0	0	0	0	0	0	0	0	0	0	0	0	0	0	0	0	0	6
7	83	3774	11001	389765	10631	827	2855	192	892	722	350	11	1	49	0	4	0	0	0	0	0	0	0	0	0	0	0	0	0	0	0	0	0	21
8	25	238	3310	24938	16135	1903	8428	2669	2469	6517	2533	250	144969	3301	28	7602	0	0	0	0	0	0	0	0	0	0	0	0	0	0	0	0	0	7
9	2	1515	565	9057	14490	1254	9267	684	2431	9989	3367	823	4782	12224	672	94254	0	0	0	0	0	0	0	0	0	0	0	0	0	0	0	0	0	9
10	8	8316	102	4184	11771	563	7883	362	1669	5323	2948	1145	3343	11779	817	157211	0	2	0	0	0	0	0	0	0	0	0	0	0	0	0	0	0	47
11	3	161	29	1928	11235	125	15956	299	1109	3028	1190	2525	2979	7026	853	346028	0	836	0	0	0	0	0	0	0	0	5	0	0	0	0	54	13	160
12	0	216	16	868	15875	59	46808	177	815	1508	538	3453	546	3287	942	670514	1	27732	0	0	0	2	0	0	0	0	115	0	4	0	0	835	3324	185
13	964	1962	9	466	22932	17	59146	48	548	719	140	12646	327	1435	217	924887	0	155481	2	0	47	59	0	13	0	0	2075	0	66	6	0	1367	39224	106
14	5635	1855	1	363	34812	7	63328	17	660	239	38	19192	130	605	72	762034	3	532420	52	0	114	380	0	0	1	0	29962	0	220	14	0	75529	163437	95
15	17894	4537	0	305	31829	5	80449	6	726	110	5	14240	45	293	31	502012	0	635083	93	0	414	1001	16	1	51	0	22375	0	582	24	0	103870	258984	117
16	445385	970	1	616	51687	5	114372	14	817	100	0	18890	49	171	8	357016	0	649532	90	0	440	3232	20	5	217	0	35156	0	835	37	0	152088	344680	69
17	79738	4836	0	709	57443	0	71849	18	918	177	1	28502	15	90	12	261208	0	387645	166	0	584	5572	4	17	36	2	28434	0	1602	35	0	254983	359836	188
18	37465	77295	5	1354	118576	2	235061	34	940	118	2	19356	37	97	3	234818	0	214141	157	0	1893	12362	1	24	53	0	18171	0	346	23	0	1713948	290716	314
19	56551	1112945	1	9259	574951	9	886821	247	2503	476	12	31639	30	1387	6	210180	0	183129	115	0	938	86553	5	28	24	0	13525	0	240	51	0	1694831	152938	1639
20	12946	24063	2	18991	980625	21	602874	1191	4376	966	8	47434	40	3751	8	164772	0	207129	122	0	1651	162981	0	20	151	0	8421	0	157	5	2	633241	139161	2642
21	18989	27582	1	22812	599371	25	374691	290	3213	920	4	53414	14	3984	3	147869	0	150340	129	0	1652	147712	8	12	1381	0	7724	0	149	26	0	48995	72102	2887
22	0	334	28	21213	656188	31	201840	278	2808	761	13	64837	64	11102	2	123437	0	75844	143	0	1415	135931	3	36	498	0	6206	0	113	6	0	48870	56900	2202
23	0	346	10	19230	657122	12	288057	231	2682	620	12	143993	14	3683	0	137119	0	60716	167	0	2577	136773	14	7	200	2	3225	0	73	4	1	33823	46033	2062
24	0	317	1	15968	538717	39	290589	296	4461	673	10	10918	79	739	0	78130	0	45102	113	0	1457	112576	0	14	165	0	2629	0	63	0	0	11688	52012	1924
25	0	1787	9	12286	427009	22	140856	330	3901	618	11	9567	1	149	7	65718	0	37200	127	0	952	101197	0	18	100	0	1679	0	61	3	0	11029	35065	2945
26	0	1872	17	13175	408909	18	130174	284	3516	778	24	11012	10	42	21	48326	0	40021	47	3	1094	66631	4	13	38	0	1299	0	61	0	0	32606	29942	1732
27	0	8	0	10201	272360	20	134327	361	1213	1984	11	18526	11	37	13	38949	0	54512	76	0	1642	55665	0	7	68	5	2444	0	33	9	0	40250	33122	1611
28	0	2	11	14196	278050	23	127093	230	1808	824	14	17020	12	18	31	28362	0	34964	37	0	511	50213	4	5	71	0	643	0	18	0	0	53606	28508	1170
29	0	0	0	7422	285528	19	255686	584	1479	431	5	46356	11	9	0	22833	0	32597	33	0	239	47318	0	7	8	0	773	0	30	1	0	57528	19739	1965
30	0	0	2	7123	184298	4	366838	196	1509	933	8	19351	18	1	2	19037	0	23945	16	0	248	28472	0	16	17	0	330	0	18	0	0	2934	18324	1569
31	0	0	0	5326	244256	7	875786	207	882	249	0	14670	2	2	0	13299	0	10002	28	0	210	17552	22	20	26	0	296	0	21	2	0	2946	21702	1018
32	0	0	0	4781	200541	1	4278048	740	1862	877	16	16330	5	3	0	8982	0	13172	6	0	208	14548	5	14	18	0	366	0	8	0	0	4361	37057	936
33	0	0	0	5004	115999	5	318188	81	825	267	11	11091	3	2	2	5902	0	3542	7	0	105	27252	2	14	39	0	243	0	10	1	0	1681	12764	559
34	0	0	6	6728	101016	11	64162	99	500	428	1	4362	3	2	0	4103	0	3463	12	0	72	7383	0	9	75	0	150	0	3	25	0	473	2158	864
35	0	0	0	3295	92522	4	25456	65	589	149	1	4323	5	0	0	3417	0	1786	14	0	49	9337	0	26	37	0	79	0	3	3	0	60	1575	547
36	0	0	5	2995	117515	6	14760	173	379	101	1	8354	3	0	0	2544	0	1215	15	0	30	6593	0	50	104	0	66	0	9	1	0	9	1298	1227
37	0	0	0	1827	156794	5	7010	26	176	41	0	7249	12	0	0	749	0	2734	4	0	13	2544	0	3	329	0	23	0	0	0	0	0	3067	250
38	0	0	0	1216	3030	5	969	9	40	10	0	219	0	0	0	127	0	218	2	0	10	575	0	0	288	0	5	0	0	0	0	0	108	92
39	0	0	0	755	1154	0	581	2	12	5	0	19	0	0	0	46	0	23	0	0	1	299	0	0	0	0	0	0	0	0	0	0	90	5
40	0	0	0	579	816	0	850	2	8	4	0	13	0	0	0	46	0	18	0	0	2	43	0	0	0	0	2	0	0	0	0	0	48	14
41	0	0	0	262	702	0	90	13	11	4	0	11	0	0	0	48	0	19	0	0	0	26	0	0	0	0	0	0	0	0	0	0	12	1
42	0	0	0	251	602	0	37	4	8	5	0	12	0	0	0	34	0	7	0	0	0	14	0	0	0	0	0	0	0	0	0	0	10	5
43	0	0	0	243	496	0	31	1	5	0	0	8	0	0	0	6	0	8	0	0	4	2	0	0	0	0	3	0	0	0	0	0	4	10
44	0	0	0	207	422	0	15	8	16	0	0	10	0	0	0	13	0	6	0	0	0	3	0	0	0	0	7	0	0	0	0	0	10	5
45	0	0	0	156	396	0	7	1	6	2	0	2	0	0	0	12	0	6	0	0	1	6	0	0	0	0	0	0	0	0	0	0	6	3
46	0	0	0	67	240	0	4	1	0	2	0	0	0	0	0	13	0	1	0	0	0	0	0	0	0	0	3	0	0	0	0	0	6	2
47	0	0	0	91	102	0	1	0	0	0	0	1	0	0	0	16	0	6	0	0	3	0	0	0	0	0	1	0	0	0	0	0	4	7
48	0	0	0	53	63	0	0	0	0	1	0	0	0	0	0	4	0	2	0	0	1	0	0	0	0	0	0	0	0	0	0	0	5	0
49	0	0	0	0	0	0	0	0	0	0	0	0	0	0	0	0	0	0	0	0	0	0	0	0	0	0	0	0	0	0	0	0	0	0
50	0	0	0	0	0	0	0	0	0	0	0	0	0	0	0	0	0	0	0	0	0	0	0	0	0	0	0	0	0	0	0	0	0	0
51	0	0	0	0	0	0	0	0	0	0	0	0	0	0	0	0	0	0	0	0	0	0	0	0	0	0	0	0	0	0	0	0	0	0
d1 counts
read length	adapter d1	marker d1	calibrators d1	plasmid d1	rRNA d1	mt rRNA d1	tRNA d1	mt tRNA d1	snRNA d1	snoRNA d1	mt mRNA d1	scRNA d1	scaRNA d1	miRNA d1	mirtron d1	mRNA d1	circRNA d1	mRNA prec. d1	lincRNA d1	other ncRNA d1	rRNA prec. d1	tRNA prec. d1	snRNA prec. d1	snoRNA prec. d1	scRNA prec. d1	scaRNA prec. d1	lincRNA prec. d1	other ncRNA prec. d1	piRNA d1	doubtful miRNA d1	doubtful snoRNA d1	concatamers d1	genome d1	mt genome d1
5	0	0	0	0	0	0	0	0	0	0	0	0	0	0	0	0	0	0	0	0	0	0	0	0	0	0	0	0	0	0	0	0	0	0
6	0	0	0	0	0	0	0	0	0	0	0	0	0	0	0	0	0	0	0	0	0	0	0	0	0	0	0	0	0	0	0	0	0	0
7	0	0	0	0	0	0	0	0	0	0	0	0	0	0	0	0	0	0	0	0	0	0	0	0	0	0	0	0	0	0	0	0	0	0
8	0	0	0	0	0	0	0	0	0	0	0	0	0	0	0	0	0	0	0	0	0	0	0	0	0	0	0	0	0	0	0	0	0	0
9	0	0	0	0	0	0	0	0	0	0	0	0	0	0	0	0	0	0	0	0	0	0	0	0	0	0	0	0	0	0	0	0	0	0
10	0	0	0	0	0	0	0	0	0	0	0	0	0	0	0	0	0	0	0	0	0	0	0	0	0	0	0	0	0	0	0	0	0	0
11	0	0	0	0	0	0	0	0	0	0	0	0	0	0	0	0	0	0	0	0	0	0	0	0	0	0	0	0	0	0	0	0	0	0
12	0	0	7	5	1	0	1	0	0	0	1	42	3	3	0	1704	0	4	0	0	0	0	0	0	0	0	0	0	0	0	0	0	0	0
13	2	9	7	111	508	1	4299	7	12	17	5	7037	7	250	0	9786	0	2030	0	0	0	1	0	0	0	0	15	0	0	0	0	0	24	3
14	7	36	6	168	2312	12	23718	3	183	125	133	11077	23	369	22	56334	4	8945	4	0	15	2	0	1	0	0	1022	0	8	0	0	73	405	11
15	257	247	1	359	17882	20	88195	31	1268	285	141	18321	93	793	76	310318	0	47251	26	0	17	198	0	0	1	0	3293	0	67	3	0	2130	3749	28
16	8729	160	0	434	45005	92	166597	14	3094	352	74	19126	141	856	79	747082	9	158278	52	1	147	2672	0	6	0	0	12204	0	185	5	0	6789	26256	38
17	1691	841	0	727	87291	194	201295	70	4910	626	182	103564	93	577	63	1250431	7	396654	200	0	727	8227	34	14	1	0	34421	0	411	40	0	26814	113808	146
18	1188	13908	0	1003	210771	114	393286	62	3849	702	102	51673	77	436	76	1369887	0	531622	382	0	1281	27018	16	76	26	0	38260	0	772	85	4	136180	174169	432
19	1778	110014	0	2179	333736	92	834646	57	4618	859	39	91433	22	489	4	1214776	5	561305	630	0	2363	48867	35	45	32	1	37390	0	1599	23	0	1138553	327511	842
20	887	1691	0	3707	383440	21	744449	125	6691	865	11	78303	18	593	8	1019575	0	346036	581	0	2069	71696	27	25	46	0	26995	0	909	39	0	84526	304135	1302
21	1047	2423	1	4370	288723	11	464031	68	3029	787	14	117144	10	1040	15	891314	0	178912	680	0	3104	77298	40	42	417	1	16681	0	883	28	0	397838	205061	1244
22	0	794	9	4312	354677	5	197997	71	5238	750	10	159187	21	3141	16	718335	0	129998	641	0	3463	85670	42	62	229	0	9426	0	742	100	0	46671	107953	1082
23	0	46	0	7268	342376	6	237526	54	1819	485	6	46687	2	2042	27	593925	0	92784	714	0	3940	77198	11	18	89	0	6803	0	632	13	0	15216	82616	908
24	0	52	0	3717	309725	5	199610	62	1871	490	2	57266	11	631	21	479215	0	68313	516	0	4099	67088	19	46	96	0	4496	0	508	13	0	28082	81863	798
25	0	242	0	3471	241934	3	92024	38	1414	395	1	11970	1	355	1	351259	0	52838	339	0	2752	62415	5	21	70	7	3443	0	365	8	0	3597	57759	807
26	0	261	0	3597	299986	4	90214	58	1411	1058	0	12747	5	173	6	271740	0	53816	206	0	3534	47525	11	14	32	0	2665	0	256	1	1	2389	43841	758
27	0	7	0	2607	244328	1	121197	63	878	1196	0	26832	16	132	15	219096	0	47534	124	0	2434	41262	3	6	164	1	2448	0	179	7	0	2323	42534	390
28	0	0	0	2896	157966	7	133211	27	1450	323	3	24278	11	89	1	155286	0	34243	129	0	1040	33490	1	8	54	0	1545	0	137	7	5	3435	26666	416
29	0	1	0	3118	118539	2	226707	72	590	197	1	85814	8	45	11	111986	0	37121	81	0	886	23543	0	5	14	0	1255	0	199	6	0	5119	19565	624
30	0	0	0	2373	83495	6	307556	41	698	172	0	52504	1	23	4	82198	0	17174	53	0	681	15700	5	12	28	0	797	0	77	6	0	4457	14413	447
31	0	1	0	2175	86389	1	1097752	47	432	113	0	38020	5	19	0	56447	0	13040	44	0	400	12690	17	24	55	0	665	0	52	0	0	1391	16704	268
32	0	0	0	1369	70642	0	2951887	91	514	127	2	16322	1	9	0	37201	0	11954	20	0	424	9556	32	20	14	0	869	0	40	1	0	1599	27469	222
33	0	0	0	1629	57505	1	375168	21	351	60	1	11773	3	5	0	24732	0	5889	23	0	253	21736	10	6	34	0	1279	0	19	0	0	419	15593	177
34	0	0	2	1615	53939	1	104806	32	241	75	4	9908	0	0	0	11048	0	2571	22	0	128	13376	1	4	38	0	318	0	7	2	0	153	3423	204
35	0	0	0	1117	49153	6	17510	21	197	36	3	2849	6	7	0	3837	0	1226	1	0	66	26194	2	5	24	0	145	0	2	5	0	29	2110	104
36	0	0	0	1051	43799	2	6821	33	119	16	1	1851	4	0	0	1147	0	702	0	0	25	6245	0	19	45	0	45	0	0	7	0	17	862	190
37	0	0	0	574	42862	0	2439	4	72	13	0	1624	0	0	0	371	0	794	2	0	4	2647	0	1	111	0	16	0	0	1	0	5	1122	93
38	0	0	0	418	1679	0	713	7	132	5	0	121	0	0	0	61	0	82	0	0	2	875	0	0	120	0	5	0	0	0	0	0	177	21
39	0	0	0	297	921	0	502	0	26	0	0	15	0	0	0	42	0	12	0	0	1	540	0	0	7	0	2	0	0	0	0	0	170	0
40	0	0	0	191	547	0	886	1	6	2	0	16	0	0	0	12	0	18	0	0	0	169	0	0	0	0	0	0	0	0	0	0	94	1
41	0	0	0	130	482	0	91	1	3	0	0	5	0	0	0	18	0	8	0	0	0	61	0	0	0	0	0	0	0	0	0	0	36	8
42	0	0	0	48	408	0	26	2	7	0	0	8	0	0	0	8	0	6	0	0	0	35	0	0	0	0	0	0	0	0	0	0	30	1
43	0	0	0	70	315	0	14	0	4	0	0	7	0	0	0	6	0	3	0	0	1	15	0	0	0	0	0	0	0	0	0	0	4	2
44	0	0	0	72	260	0	7	2	0	0	0	6	0	0	0	4	0	3	0	0	0	5	0	0	0	0	1	0	0	0	0	0	12	4
45	0	0	0	81	216	0	4	0	5	0	0	6	0	0	0	6	0	0	0	0	0	11	0	0	0	0	0	0	0	0	0	0	7	3
46	0	0	0	24	159	0	7	0	0	0	0	0	0	0	0	3	0	1	0	0	0	2	0	0	0	0	1	0	0	0	0	0	2	0
47	0	0	0	33	71	0	1	0	0	0	0	0	0	0	0	2	0	2	0	0	0	1	0	0	0	0	0	0	0	0	0	1	3	4
48	0	0	0	16	51	0	0	0	0	0	0	0	0	0	0	1	0	1	0	0	0	1	0	0	0	0	0	0	0	0	0	0	1	0
49	0	0	0	0	0	0	0	0	0	0	0	0	0	0	0	0	0	0	0	0	0	0	0	0	0	0	0	0	0	0	0	0	0	0
50	0	0	0	0	0	0	0	0	0	0	0	0	0	0	0	0	0	0	0	0	0	0	0	0	0	0	0	0	0	0	0	0	0	0
51	0	0	0	0	0	0	0	0	0	0	0	0	0	0	0	0	0	0	0	0	0	0	0	0	0	0	0	0	0	0	0	0	0	0
T-to-C counts
read length	adapter T-to-C	marker T-to-C	calibrators T-to-C	plasmid T-to-C	rRNA T-to-C	mt rRNA T-to-C	tRNA T-to-C	mt tRNA T-to-C	snRNA T-to-C	snoRNA T-to-C	mt mRNA T-to-C	scRNA T-to-C	scaRNA T-to-C	miRNA T-to-C	mirtron T-to-C	mRNA T-to-C	circRNA T-to-C	mRNA prec. T-to-C	lincRNA T-to-C	other ncRNA T-to-C	rRNA prec. T-to-C	tRNA prec. T-to-C	snRNA prec. T-to-C	snoRNA prec. T-to-C	scRNA prec. T-to-C	scaRNA prec. T-to-C	lincRNA prec. T-to-C	other ncRNA prec. T-to-C	piRNA T-to-C	doubtful miRNA T-to-C	doubtful snoRNA T-to-C	concatamers T-to-C	genome T-to-C	mt genome T-to-C
5	0	0	0	0	0	0	0	0	0	0	0	0	0	0	0	0	0	0	0	0	0	0	0	0	0	0	0	0	0	0	0	0	0	0
6	0	0	0	0	0	0	0	0	0	0	0	0	0	0	0	0	0	0	0	0	0	0	0	0	0	0	0	0	0	0	0	0	0	0
7	0	0	0	0	0	0	0	0	0	0	0	0	0	0	0	0	0	0	0	0	0	0	0	0	0	0	0	0	0	0	0	0	0	0
8	0	0	0	0	0	0	0	0	0	0	0	0	0	0	0	0	0	0	0	0	0	0	0	0	0	0	0	0	0	0	0	0	0	0
9	0	0	0	0	0	0	0	0	0	0	0	0	0	0	0	0	0	0	0	0	0	0	0	0	0	0	0	0	0	0	0	0	0	0
10	0	0	0	0	0	0	0	0	0	0	0	0	0	0	0	0	0	0	0	0	0	0	0	0	0	0	0	0	0	0	0	0	0	0
11	0	0	0	0	0	0	0	0	0	0	0	0	0	0	0	0	0	0	0	0	0	0	0	0	0	0	0	0	0	0	0	0	0	0
12	0	0	0	0	0	0	0	0	0	0	0	41	3	0	0	198	0	1	0	0	0	0	0	0	0	0	0	0	0	0	0	0	0	0
13	2	1	6	2	379	0	4038	7	0	2	1	6707	0	0	0	310	0	789	0	0	0	1	0	0	0	0	1	0	0	0	0	0	0	0
14	1	3	0	25	1317	3	7392	3	117	16	8	10646	0	56	0	4183	0	1304	0	0	12	0	0	0	0	0	380	0	1	0	0	2	11	5
15	28	17	0	65	14951	6	78563	6	872	71	17	17369	4	290	4	35881	0	5683	1	0	11	157	0	0	0	0	317	0	2	0	0	5	393	6
16	1724	4	0	160	36625	40	145548	7	2628	106	38	16156	11	121	3	192255	0	15548	16	0	100	2444	0	0	0	0	2095	0	36	0	0	54	3418	18
17	85	113	0	487	69875	156	164349	49	4611	400	136	99410	17	150	22	581431	6	46956	112	0	503	7344	34	12	1	0	5625	0	93	16	0	1750	14055	113
18	92	884	0	330	171628	58	348698	50	3504	510	91	45276	22	221	34	917503	0	94248	314	0	984	24528	13	66	24	0	12567	0	289	6	4	44312	43134	340
19	228	14271	0	261	188542	38	689101	22	4198	727	34	80272	13	257	1	958365	4	135361	528	0	2049	39329	34	34	30	0	8750	0	616	4	0	33963	87937	390
20	42	159	0	334	149181	3	500561	25	5864	680	6	72371	10	237	8	891528	0	115242	536	0	1742	50889	25	24	38	0	7870	0	631	23	0	12505	120453	439
21	48	185	0	365	111115	0	395080	30	2529	655	10	110391	8	349	15	814675	0	86303	608	0	2529	50792	40	36	222	1	6993	0	763	17	0	3878	115427	488
22	0	59	0	244	172431	3	154019	24	4658	586	9	151242	17	825	15	667272	0	73441	603	0	2989	56030	32	62	86	0	5819	0	617	90	0	3890	70793	450
23	0	12	0	227	139335	0	197420	18	1367	341	3	34441	2	641	16	554244	0	58303	670	0	3170	48134	7	17	35	0	4847	0	589	10	0	1202	60141	415
24	0	6	0	212	143494	3	156933	22	1393	355	1	54875	6	278	17	450020	0	48750	485	0	3419	34108	11	39	53	0	3552	0	491	13	0	791	62234	365
25	0	26	0	220	96828	0	60098	12	1017	239	1	10258	1	284	1	328972	0	36605	320	0	2262	25940	4	21	43	7	2909	0	354	4	0	286	42298	269
26	0	24	0	214	153426	1	55127	12	927	828	0	10871	1	143	2	254816	0	39260	194	0	3028	21781	11	13	24	0	2037	0	245	1	1	118	33389	289
27	0	0	0	169	125156	0	71848	12	647	540	0	23219	10	110	13	205831	0	33206	106	0	1657	23510	3	4	67	0	1841	0	173	6	0	196	35807	82
28	0	0	0	194	53125	2	86760	4	1158	192	3	20907	10	63	1	145595	0	18607	118	0	874	18507	0	3	44	0	1221	0	128	7	0	189	21384	102
29	0	1	0	168	48362	0	173236	24	392	142	1	78871	7	35	6	104866	0	18269	81	0	689	13259	0	3	6	0	1021	0	185	6	0	327	14232	208
30	0	0	0	108	26012	0	226593	7	488	85	0	48662	0	23	3	76659	0	11405	48	0	571	8114	5	11	6	0	657	0	69	6	0	343	10988	132
31	0	0	0	106	24649	0	892531	12	301	77	0	35030	0	19	0	52757	0	9727	39	0	337	6607	11	11	31	0	496	0	49	0	0	209	10157	72
32	0	0	0	72	26532	0	2165276	15	328	52	2	13732	0	9	0	34880	0	7991	20	0	378	4783	22	16	7	0	553	0	36	1	0	139	20226	64
33	0	0	0	78	21050	0	262401	1	224	24	0	9954	3	5	0	23071	0	4116	20	0	202	13979	9	6	12	0	900	0	18	0	0	61	11347	73
34	0	0	1	85	13008	0	76711	9	138	33	3	8612	0	0	0	9960	0	1577	15	0	59	3081	1	3	6	0	162	0	5	2	0	11	1733	67
35	0	0	0	42	6757	2	7918	2	110	9	0	2173	4	7	0	3104	0	557	1	0	36	2081	2	0	7	0	61	0	2	5	0	11	800	33
36	0	0	0	46	6075	0	1772	3	53	5	0	752	0	0	0	722	0	382	0	0	10	1288	0	10	24	0	9	0	0	0	0	5	266	37
37	0	0	0	27	14670	0	703	1	25	5	0	454	0	0	0	204	0	303	0	0	2	859	0	0	27	0	8	0	0	0	0	0	415	42
38	0	0	0	15	259	0	405	1	8	3	0	27	0	0	0	24	0	36	0	0	1	301	0	0	22	0	0	0	0	0	0	0	94	6
39	0	0	0	15	234	0	320	0	10	0	0	3	0	0	0	23	0	6	0	0	1	204	0	0	0	0	2	0	0	0	0	0	90	0
40	0	0	0	11	62	0	726	1	4	1	0	12	0	0	0	4	0	5	0	0	0	131	0	0	0	0	0	0	0	0	0	0	65	0
41	0	0	0	3	121	0	59	0	3	0	0	5	0	0	0	7	0	5	0	0	0	45	0	0	0	0	0	0	0	0	0	0	22	0
42	0	0	0	2	39	0	6	0	6	0	0	7	0	0	0	1	0	4	0	0	0	23	0	0	0	0	0	0	0	0	0	0	25	0
43	0	0	0	2	29	0	2	0	3	0	0	0	0	0	0	4	0	2	0	0	0	12	0	0	0	0	0	0	0	0	0	0	3	0
44	0	0	0	5	19	0	2	0	0	0	0	0	0	0	0	1	0	1	0	0	0	3	0	0	0	0	0	0	0	0	0	0	9	2
45	0	0	0	7	44	0	0	0	5	0	0	5	0	0	0	0	0	0	0	0	0	6	0	0	0	0	0	0	0	0	0	0	7	3
46	0	0	0	2	39	0	4	0	0	0	0	0	0	0	0	1	0	1	0	0	0	0	0	0	0	0	0	0	0	0	0	0	0	0
47	0	0	0	0	3	0	0	0	0	0	0	0	0	0	0	0	0	1	0	0	0	1	0	0	0	0	0	0	0	0	0	0	1	1
48	0	0	0	2	5	0	0	0	0	0	0	0	0	0	0	0	0	0	0	0	0	0	0	0	0	0	0	0	0	0	0	0	0	0
49	0	0	0	0	0	0	0	0	0	0	0	0	0	0	0	0	0	0	0	0	0	0	0	0	0	0	0	0	0	0	0	0	0	0
50	0	0	0	0	0	0	0	0	0	0	0	0	0	0	0	0	0	0	0	0	0	0	0	0	0	0	0	0	0	0	0	0	0	0
51	0	0	0	0	0	0	0	0	0	0	0	0	0	0	0	0	0	0	0	0	0	0	0	0	0	0	0	0	0	0	0	0	0	0
